# Supplementary material for: Unraveling the genetic basis of grain number-related traits in a wheat-Agropyron cristatum introgressed line through high-resolution linkage mapping
Source: BMC Plant Biol. 2023 Nov 15;23:563. doi: 10.1186/s12870-023-04547-7 (PMC10647127; doi:10.1186/s12870-023-04547-7)
Supplement: Supplementary file 1 — Additional file 1: Table S1. Marker sequences for map construction and marker-assisted selection. [file 12870_2023_4547_MOESM1_ESM.xls]

## Sheet: Table S1
Table S1 Marker sequences for map construction and marker-assisted selection
Markers	Forward Sequence	Reverse Sequence	Product Size
Xagc23642	AGAACTTCCAGAATACATTCGAGG	AGGATCCCTTGTGTACAACACG	196
Xbarc148	GCGCAACCACAATGTATGCT	GGGGTGTTTTCCTATTTCTT	203
Xbarc170	CGCTTGACTTTGAATGGCTGAACA	CGCCCACTTTTTACCTAATCCTTTTGAA	564
Xcaas118	GTTCTGCTTTCAACGTTGCTC	ACGTTTCCAATTCAAGGGTTC	149
Xcaas162	CTAGCTTTGCTTCCACTGTTG	GCATGCTAAGCTAGAGAGACG	151
Xcfa2153	TTGTGCATGATGGCTTCAAT	CCAATCCTAATGATCCGCTG	194
Xgdm33	GGCTCAATTCAACCGTTCTT	TACGTTCTGGTGGCTGCTC	155
Xcwm109	TGTGGCAATGCAGCGATGTCTT	CTTGAGGTTGTTGCCCGAGTTG
Xgwm11	GGATAGTCAGACAATTCTTGTG	GTGAATTGTGTCTTGTATGCTTCC	196
Xgwm149	CATTGTTTTCTGCCTCTAGCC	CTAGCATCGAACCTGAACAAG	163
Xgwm164	ACATTTCTCCCCCATCGTC	TTGTAAACAAATCGCATGCG	120
Xgwm291	CATCCCTACGCCACTCTGC	AATGGTATCTATTCCGACCCG	483
Xgwm397	TGTCATGGATTATTTGGTCGG	CTGCACTCTCGGTATACCAGC	187
Xgwm44.1	GTTGAGCTTTTCAGTTCGGC	ACTGGCATCCACTGAGCTG	170
Xgwm44.2	GTTGAGCTTTTCAGTTCGGC	ACTGGCATCCACTGAGCTG	168
Xmag834	ACGCCCTCAAACAAGAAAGA	CTTCCTCTCCTTCCCCAGAG	261
Xpsp2999	TCCCGCCATGAGTCAATC	TTGGGAGACACATTGGCC	135
Xwmc161	ACCTTCTTTGGGATGGAAGTAA	GTACTGAACCACTTGTAACGCA	164
Xwmc24	GTGAGCAATTTTGATTATACTG	TACCCTGATGCTGTAATATGTG	337
Xwmc262	GTTTAACAAAGATCCAAGTGGCAT	GTAAACATCCAAACAAAGTCGAACG	140
Xwmc278	AAACGATAGTAAAATTACCTCGGAT	TCAAAAAATAGCAACTTGAAGACAT	165
Xwmc336.1	GTCTTACCCCGCGATCTGC	GCGGCCTGAGCTTCTTGAG	113
Xwmc336.2	GTCTTACCCCGCGATCTGC	GCGGCCTGAGCTTCTTGAG	110
Xwmc650	AAAGCAAGAGCAGACTGGC	GCACATCAGTAACGCATCTC	121
Xwmc657	CGGGCTGCGGGGGTAT	CGGTTGGGTCATTTGTCTCA	119
Xwmc710	GTAAGAAGGCAGCACGTATGAA	TAAGCATTCCCAATCACTCTCA	126
Xwmc718	GGTCGGTGTTGATGCACTTG	TCGGGGTGTCTTAGTCCTGG	470
Xwmc93	ACAACTTGCTGCAAAGTTGACG	CCAACTGAGCTGAGCAACGAAT	153
Xwgie105	AGAAGGGAAAGGGATTGTG	ATGTTCGGCTAACCACTCC	165
Xwgie108	TGGTATGTTCCAGCGATG	GCAATAACCTCTTCCGAAAG	230
Xwgie110	TCCAGTCACAAGCAAGTCC	TCCACTAAGTAATCTCGGGTG	137
Xwgie113	GGAACTGGGTCTAATGGGA	CCCTATCTGCTTCACTGTGTC	245
Xwgie124	GCTCAAACTCCATCACCAA	CATCATCCCTTGTTGCTCA	458
Xwgie15.1	GCTGTGCTCTGTTCTTCGT	ATGTGTGGCAAATGGAGG	122
Xwgie15.2	GCTGTGCTCTGTTCTTCGT	ATGTGTGGCAAATGGAGG	118
Xwgie18	TGAGAGTTGATTGGAGGAGAAC	CGGTGGAGTAGTGAAGATGC	120
Xwgie42	GCACCGTAATCCTCTTGGT	CGAGTTCCTTCTCTCTCTATGG	189
Xwgie50	CATCCACTTGCCTCCATCT	CTTCTCCTTCCTCTGGCTACT	146
Xwgie82	CCGAAATCCTCATCAATGG	ATGTCCAAATCCTGGCTCC	272
Xwgie99	GGTGAAAGAACCGTGGACT	GAGGAGGTGTTATGTGATGTCA	194
Glu-A1	CGAGACAATATGAGCAGCAAG	CTGCCATGGAGAAGTTGGA	362
Glu-D1	GGGACAATACGAGCAGCAAA	CTTGTTCCGGTTGTTGCCA	281
KASP-0562_FAM	gaaggtgaccaagttcatgctGGCGGTACTCCCACGGAg	GCGTCGCTTTCGATTCGTACCC
KASP-0562_HEX	gaaggtcggagtcaacggattGGCGGTACTCCCACGGAc
KASP-99_51_FAM	gaaggtgaccaagttcatgctGCCATCTCCTGCCCGGAGTAa	GCCGGAGCTGCGCATGCGT
KASP-99_51_HEX	gaaggtcggagtcaacggattCCATCTCCTGCCCGGAGTAt
AX-108966946_FAM	gaaggtgaccaagttcatgctTATTTATTCGGGAGGAGCCa	CATGCTGCTGCATCCTAGAG
AX-108966946_HEX	gaaggtcggagtcaacggattTATTTATTCGGGAGGAGCCg
AX-109857541_FAM	gaaggtgaccaagttcatgctCGATGCACACCCATCCTTCa	CCCCAAGACTATAGCATCACCT
AX-109857541_HEX	gaaggtcggagtcaacggattCGATGCACACCCATCCTTCg
AX-109901702_FAM	gaaggtgaccaagttcatgctCCAACACTGTACTTTGCTCCAATa	CACCTACAGTAGCACCGCAC
AX-109901702_HEX	gaaggtcggagtcaacggattCCAACACTGTACTTTGCTCCAATc
AX-109466381_FAM	gaaggtgaccaagttcatgctTGCCGACTAGCACATAGTTc	CCGTATAATACAAGGCTGGCAG
AX-109466381_HEX	gaaggtcggagtcaacggattTGCCGACTAGCACATAGTTg
