# Supplementary material for: Unraveling the genetic basis of grain number-related traits in a wheat-Agropyron cristatum introgressed line through high-resolution linkage mapping
Source: BMC Plant Biol. 2023 Nov 15;23:563. doi: 10.1186/s12870-023-04547-7 (PMC10647127; doi:10.1186/s12870-023-04547-7)
Supplement: Supplementary file 2 — Additional file 2: Table S2. Analysis of variance (ANOVA), the heritability (hB2), and average phenotypic performance for the investigated traits of the recombinant inbred lines (RILs) and their parents in seven environments. [file 12870_2023_4547_MOESM2_ESM.xls]

## Sheet: Table S2
Table S2 Analysis of variance (ANOVA), the heritability (hB2), and average phenotypic performance for the investigated traits of the recombinant inbred lines (RILs) and their parents in seven environments
		Source of variation		hB2 (%)	Parents			RIL Population
Traits	Environments	Genotypes	Environments		PB3228	G8901		Average	Min.	Max.	SD	CV (%)
GNS	Average	6.2***	62.4***	50.9	95.9	57		74.7 b	54.5	108.2	8.5	11.4
	2011LC				104	50		69.6 c	38	126	13.7	19.7
	2012LC				113	63.7		82.8 a	43	119	13.2	15.9
	2013LC				85	45.4		69.0 c	45.3	120.3	11.9	17.2
	2014LC				79.7	59.8		73.8 b	48.7	110.3	10.8	14.7
	2015LC				97.1	61.7		81.5 a	57.8	115.4	10.5	12.9
	2015SJZ				113.8	58		72.5 b	49.7	117.7	12.8	17.6
	2016LC				78.6	60.8		73.7 b	52	100.4	8.3	11.2
GNSL	Average	3.3***	123.6***	53.8	5.4	4.2		4.9 ab	3.9	5.9	0.4	7.7
	2015LC				5.8	4.1		5.1 a	4	6.4	0.5	9.2
	2016LC				4.9	4.2		4.7 b	3.8	5.8	0.4	8.4
TSS	Average	11.5***	241.7***	67.9	23	21.1		22.5 ab	19.5	26	1.2	5.4
	2013LC				23	21.3		22.2 ab	15	27	1.7	7.7
	2014LC				23	21.8		22.7 ab	19	26.7	1.3	5.8
	2015LC				23.6	21.7		23.2 a	20.4	27.4	1.2	5.2
	2015SJZ				22.5	17.8		21.1 b	17.7	24.5	1.4	6.6
	2016LC				23	22.7		23.4 a	19.8	26.8	1.4	5.8
FSS	Average	8.4***	112.9***	59.8	22.9	20.1		21.9 ab	18.9	25.6	1.2	5.5
	2013LC				23	19.7		21.4 ab	15	27	1.8	8.4
	2014LC				22.7	20.8		22 ab	18.7	25.7	1.4	6.2
	2015LC				23.6	20.8		22.6 a	19.4	26.4	1.2	5.4
	2015SJZ				22.5	17.7		20.9 b	16	24.3	1.4	6.9
	2016LC				22.5	21.6		22.4 a	19	25.8	1.3	5.9
PB3228 had significantly higher phenotypic values for all the trait × environment combinations except TSS in 2016LC
The letters in the average trait values for RILs indicate the difference significance of the trait values; values with a same letter are not significantly differnent
