# Supplementary material for: Unraveling the genetic basis of grain number-related traits in a wheat-Agropyron cristatum introgressed line through high-resolution linkage mapping
Source: BMC Plant Biol. 2023 Nov 15;23:563. doi: 10.1186/s12870-023-04547-7 (PMC10647127; doi:10.1186/s12870-023-04547-7)
Supplement: Supplementary file 3 — Additional file 3: Table S3. Summary of unconditional and conditional QTLs for GNS and its component traits. [file 12870_2023_4547_MOESM3_ESM.xls]

## Sheet: Table S3
Table S3 Summary of unconditional and conditional QTLs for GNS and its component traits
Traits	Chromosomes	QTLs	Environments	Position	LeftMarker	RightMarker	LOD	PVE(%)	Add	LeftCI	RightCI
KNS	1A	QGns-1A.1	2012LC	0	Xcaas162	AX-108750670	2.9804	6.2691	4.3698	0	1.5
			2015LC	7	AX-109901510	AX-109832643	3.2931	2.6206	2.8902	6.5	7.5
			2015SJZ	5	AX-109816727	Xgwm109	6.6531	14.5792	7.2622	4.5	5.5
			2015SJZ-GNS|TSS	6	AX-108779994	AX-108784921	6.3842	15.9057	6.7267	5.5	6.5
			2015LC-GNS|FSS	7	AX-109901510	AX-109832643	4.4766	6.0746	2.9753	6.5	7.5
			2015SJZ-GNS|FSS	6	AX-108779994	AX-108784921	5.8797	11.1756	6.2712	5.5	6.5
		QGns-1A.2	2015LC	207	AX-108773948	AX-109389997	5.0557	4.01	-2.3688	204.5	208.5
	1D	QGns-1D.1	2016LC	137	AX-89617229	AX-109404722	2.862	2.3309	1.4829	135.5	138.5
		QGns-1D.2	2015LC	179	AX-109529219	AX-109734058	3.3094	2.6545	-1.9288	176.5	183.5
		QGns-1D.3	2016LC	204	AX-110914190	AX-111109251	3.2359	2.5767	-1.5592	202.5	205.5
	2A	QGns-2A	2015LC	79	AX-108740708	AX-111702958	3.1496	0.5056	-2.3462	78.5	84.5
	2D	QGns-2D	2016LC-GNS|GNSL	8	AX-110575960	AX-110939188	3.2874	0.6511	1.1919	5.5	8.5
	3B	QGns-3B.1	2015LC	9	AX-109509596	AX-109357110	4.4971	3.4843	-2.2115	8.5	11.5
			2013LC-GNS|TSS	0	AX-110430875	AX-108909711	3.0152	8.2688	-2.8133	0	1.5
			2015LC-GNS|TSS	0	AX-110430875	AX-108909711	5.6658	7.5308	-2.6143	0	0.5
			2013LC-GNS|FSS	0	AX-110430875	AX-108909711	3.2909	8.2851	-2.6141	0	1.5
			2016LC-GNS|FSS	0	AX-110430875	AX-108909711	3.2306	5.7597	-1.4424	0	1.5
		QGns-3B.2	2015LC-GNS|GNSL	50	AX-94703837	AX-94561124	4.5956	10.2428	-1.7095	49.5	50.5
		QGns-3B.3	2012LC	180	AX-108742757	AX-111216811	4.6448	10.2963	4.1552	176.5	183.5
	3D	QGns-3D.1	2015LC	84	AX-109114619	AX-109516184	3.6826	2.8825	2.0097	83.5	84.5
		QGns-3D.2	2013LC	133	AX-111045512	AX-108769522	2.849	5.8178	2.9305	132.5	134.5
		QGns-3D.3	2016LC-GNS|GNSL	230	AX-109191744	AX-109403595	41.0108	13.8445	5.4412	229.5	232
	4A	QGns-4A.1	2014LC	83	AX-110012558	AX-108754801	2.9784	4.8449	-2.6744	81.5	83.5
		QGns-4A.2	2011LC	154	AX-108966946	AX-108837287	4.541	11.2501	4.369	153.5	155.5
			2012LC	152	AX-109857541	AX-110540586	4.4196	9.5837	4.0455	151.5	152.5
			2013LC	162	AX-108931058	Xwmc718	5.9025	13.1209	4.391	161.5	162.5
			2013LC	153	AX-110540586	AX-111486749	5.4834	10.8408	4.359	151.5	153.5
			2014LC	153	AX-110540586	AX-111486749	5.9325	9.9973	3.8216	151.5	153.5
			2015LC	154	AX-108966946	AX-108837287	12.1245	10.3796	3.8306	153.5	154.5
			2015SJZ	153	AX-110540586	AX-111486749	5.6318	12.2742	4.2175	151.5	153.5
			2016LC	154	AX-108966946	AX-108837287	12.2986	10.8368	3.2144	153.5	155.5
			2016LC-GNS|GNSL	154	AX-108966946	AX-108837287	5.4645	1.0795	1.5257	153.5	155.5
			2015LC-GNS|TSS	152	AX-109857541	AX-110540586	6.3046	8.5035	2.8032	151.5	153.5
			2015SJZ-GNS|TSS	153	AX-110540586	AX-111486749	2.9458	7.0273	2.8764	151.5	153.5
			2016LC-GNS|TSS	156	AX-109416575	AX-108738265	7.7454	4.2753	2.4816	155.5	157.5
			2015LC-GNS|FSS	154	AX-108966946	AX-108837287	4.6386	6.0417	1.975	153.5	155.5
			2015SJZ-GNS|FSS	153	AX-110540586	AX-111486749	2.8839	5.2948	2.7766	151.5	153.5
			2016LC-GNS|FSS	152	AX-109857541	AX-110540586	4.7227	8.7728	1.7956	151.5	152.5
		QGns-4A.3	2013LC	188	AX-108841635	AX-108828830	3.4423	7.1641	-3.2398	185.5	188.5
	4B	QGns-4B	2015SJZ	77	AX-109099849	AX-108729855	2.7811	5.2584	-2.972	76.5	77.5
			2015LC-GNS|TSS	78	AX-108744615	AX-111708346	3.7965	4.9679	-2.1625	77.5	78.5
	5A	QGns-5A.1	2014LC	37	AX-108729324	AX-108973466	4.4251	7.1902	-3.2239	35.5	37.5
			2015SJZ	35	AX-108985046	AX-95682030	3.582	7.7505	-3.3288	33.5	36.5
		QGns-5A.2	2016LC	106	AX-108971229	AX-111060165	4.215	3.3318	1.7787	105.5	106.5
			2016LC-GNS|TSS	106	AX-108971229	AX-111060165	2.9937	1.5122	1.4771	105.5	106.5
			2015LC-GNS|FSS	99	AX-111572827	AX-110436802	4.2284	5.6229	1.9209	98.5	99.5
			2015LC-GNS|GNSL	95	AX-108848666	AX-110418750	2.9974	6.6491	-1.3987	94.5	95.5
		QGns-5A.3	2015LC	201	AX-108973325	AX-109514581	3.4364	2.6653	1.9384	200.5	201.5
	5B	QGns-5B	2016LC	46	AX-111795538	AX-110414727	7.4768	6.2237	2.4237	45.5	46.5
			2015LC-GNS|TSS	37	AX-109875867	AX-108764595	5.0136	6.6161	2.4491	36.5	37.5
			2016LC-GNS|TSS	45	AX-110377401	AX-109985919	5.3464	2.8057	2.0061	44.5	45.5
			2015LC-GNS|FSS	36	AX-111087485	AX-109443642	4.8218	6.3429	2.0134	35.5	36.5
	6A	QGns-6A	2015LC-GNS|FSS	113	AX-89497296	AX-110946537	3.1169	4.0156	1.6043	111.5	113.5
	6B	QGns-6B.1	2016LC-GNS|TSS	43	AX-108757752	AX-111645534	4.0792	2.1417	-1.7526	42.5	44.5
		QGns-6B.2	2016LC	74	AX-109503890	AX-109375461	13.4595	12.5891	-3.4509	73.5	74.5
		QGns-6B.3	2016LC	88	AX-109274547	AX-109315186	8.7098	7.3224	2.6341	87.5	88.5
	7A	QGns-7A.1	2016LC	101	AX-109441101	AX-110533687	5.5794	4.5774	2.0813	100.5	101.5
			2014LC-GNS|TSS	101	AX-109441101	AX-110533687	2.5739	6.777	2.4711	100.5	101.5
			2016LC-GNS|TSS	101	AX-109441101	AX-110533687	38.0419	32.9731	6.8815	100.5	101.5
		QGns-7A.2	2016LC-GNS|FSS	112	AX-110502755	AX-111538069	2.9828	5.2493	1.3851	111.5	112.5
	7B	QGns-7B.1	2016LC	15	AX-108765333	AX-111499223	3.7579	2.9721	1.6928	13.5	15.5
Li et al., 2018	QKNS.caas-7BS.1	QGns-7B.2	2013LC	30	AX-111509310	AX-109275370	3.0219	5.897	3.1982	25.5	30.5
			2015LC	32	AX-109294669	AX-109301518	11.0634	9.7051	3.6846	31.5	32.5
			2015LC-GNS|TSS	27	AX-111509310	AX-109275370	9.6348	14.371	3.6179	25.5	29.5
			2016LC-GNS|TSS	27	AX-111509310	AX-109275370	3.7778	2.0297	1.7105	25.5	30.5
			2015LC-GNS|FSS	27	AX-111509310	AX-109275370	11.4003	16.8671	3.2913	25.5	30.5
			2016LC-GNS|FSS	27	AX-111509310	AX-109275370	5.7829	11.1525	2.0099	25.5	30.5
		QGns-7B.3	2013LC-GNS|TSS	48	AX-110448983	AX-109357250	2.5563	7.0717	2.6015	47.5	48.5
		QGns-7B.4	2015SJZ-GNS|FSS	77	AX-110602841	AX-109903741	2.9247	10.5325	3.8945	65.5	89.5
		QGns-7B.5	2016LC-GNS|TSS	96	AX-108831099	AX-109299596	2.8517	1.4233	1.4503	95.5	96.5
		QGns-7B.6	2015LC-GNS|FSS	110	AX-108808010	AX-109836262	3.7595	4.9159	1.7736	109.5	112.5
	7D	QGns-7D.1	2015LC	91	AX-109750388	AX-110824093	5.2956	4.2439	-2.4374	90.5	93.5
		QGns-7D.2	2011LC	109	AX-111184541	AX-111359934	4.7001	12.2685	4.6191	108.5	109.5
			2015LC	109	AX-111184541	AX-111359934	14.8218	13.5347	4.4235	108.5	109.5
			2015LC-GNS|GNSL	106	AX-111666703	AX-109429088	4.6212	10.2651	1.729	103.5	106.5
			2015LC-GNS|TSS	108	AX-110826147	AX-111061288	4.2615	5.6234	2.2885	107.5	108.5
		QGns-7D.3	2016LC	116	AX-110574768	AX-111197942	5.2545	4.3389	2.0472	114.5	116.5
		QGns-7D.4	2015LC-GNS|TSS	158	AX-109723013	AX-108745974	3.1316	4.2941	1.9769	157.5	158.5
		QGns-7D.5	2016LC-GNS|FSS	178	AX-111559194	AX-108896770	2.669	4.6713	1.3022	176.5	178.5
		QGns-7D.6	2015LC-GNS|FSS	205	AX-110570535	AX-110016687	3.5401	4.6316	1.7404	200.5	205.5
KNSL	1A	QGnsl-1A	2015LC	4	AX-108988370	AX-110640289	4.6169	6.4841	0.1734	2.5	4.5
	2A	QGnsl-2A	2015LC	157	AX-108939508	AX-111535455	2.5477	3.8513	-0.0923	155.5	159.5
	3B	QGnsl-3B	2016LC	2	AX-94586385	AX-109525141	4.0821	8.5357	-0.1127	1.5	5.5
	3D	QGnsl-3D	2015LC	117	AX-109321612	AX-110834607	3.1225	4.3204	0.0963	116.5	120.5
			2016LC	113	AX-109135381	AX-109272613	5.49	11.4874	0.1315	111.5	114.5
	4A	QGnsl-4A	2015LC	154	AX-108966946	AX-108837287	5.3841	7.6554	0.1288	153.5	155.5
			2016LC	156	AX-109416575	AX-108738265	2.695	5.5737	0.0912	155.5	158.5
	4B	QGnsl-4B	2015LC	68	AX-108748980	Xgwm149	2.5092	3.5558	-0.0889	65.5	71.5
	5A	QGnsl-5A	2015LC	99	AX-111572827	AX-110436802	5.442	7.8771	0.1317	98.5	99.5
	5B	QGnsl-5B	2015LC	39	AX-108747595	AX-94868116	4.318	6.0391	0.1137	38.5	39.5
	7B	QGnsl-7B	2015LC	29	AX-111509310	AX-109275370	6.6835	10.3185	0.149	25.5	30.5
	7D	QGnsl-7D	2016LC	10	AX-110360926	AX-110250376	2.6239	5.4082	-0.0905	9.5	10.5
TSS	1A	QTss-1A	2015LC	62	AX-109473499	AX-111649247	3.2969	4.9591	0.269	59.5	62.5
	2A	QTss-2A	2014LC	84	AX-111702958	AX-111686779	3.6317	6.3639	-0.3483	79.5	84.5
	2B	QTss-2B	2015SJZ	221	AX-108976463	AX-110995556	3.1051	4.4707	0.3055	220.5	221.5
	2D	QTss-2D	2016LC	37	AX-109353582	AX-108857355	2.7634	3.1755	0.2498	36.5	37.5
	3B	QTss-3B	2015LC	50	AX-94703837	AX-94561124	3.7277	5.9833	-0.2935	49.5	50.5
	3D	QTss-3D	2013LC	83	AX-109499958	AX-108850890	8.7816	14.9175	0.6945	80.5	83.5
			2014LC	89	AX-108807742	AX-111064903	6.0585	10.3522	0.4443	88.5	89.5
			2015LC	84	AX-109114619	AX-109516184	11.3458	19.0547	0.5237	83.5	84.5
			2015SJZ	89	AX-108807742	AX-111064903	6.93	10.6663	0.4721	88.5	89.5
			2016LC	89	AX-108807742	AX-111064903	15.7033	21.477	0.6487	88.5	89.5
	4A	QTss-4A	2013LC	153	AX-110540586	AX-111486749	4.2666	6.8801	0.4752	151.5	153.5
			2015SJZ	156	AX-109416575	AX-108738265	4.4996	6.8766	0.3801	155.5	157.5
	5A	QTss-5A	2013LC	3	AX-110946039	AX-110650413	3.5025	6.1241	-0.4487	0	6.5
	5D	QTss-5D	2016LC	146	AX-111875352	AX-111555981	3.4551	4.0646	0.2831	144.5	148.5
	6A	QTss-6A.1	2014LC	50	AX-111504079	AX-109355289	3.2534	6.1459	-0.348	48.5	52.5
		QTss-6A.2	2013LC	59	AX-109925907	AX-110071501	2.878	4.7478	-0.393	58.5	59.5
			2015LC	60	AX-108739437	AX-108835689	3.3701	5.1504	-0.2734	59.5	60.5
			2016LC	60	AX-108739437	AX-108835689	7.6062	9.3082	-0.429	59.5	60.5
	6B	QTss-6B.1	2016LC	75	AX-109835955	AX-110084064	4.0562	4.7227	-0.3043	74.5	75.5
	7B	QTss-7B.1	2015SJZ	14	AX-108765333	AX-111499223	4.2354	6.6423	0.3756	13.5	15.5
		QTss-7B.2	2014LC	60	AX-108934007	AX-108786710	2.9326	4.9597	-0.3076	59.5	60.5
			2015SJZ	60	AX-108934007	AX-108786710	3.204	4.6581	-0.312	59.5	60.5
		QTss-7B.3	2015SJZ	98	AX-108933470	AX-108757028	4.2363	6.3362	-0.3657	97.5	99.5
	7D	QTss-7D.1	2015SJZ	99	AX-108782091	AX-110981319	3.0519	4.4502	0.305	97.5	100.5
		QTss-7D.2	2015LC	164	AX-109031786	AX-110969403	6.3198	9.9438	-0.3779	163.5	164.5
FSS	1B	QFss-1B	2016LC	122	AX-108959447	AX-94667549	2.6449	2.2729	-0.2331	121.5	122.5
	2D	QFss-2D	2016LC	2	AX-111214360	AX-111109620	6.1759	5.5111	0.3622	0	2.5
	3D	QFss-3D.1	2014LC	89	AX-108807742	AX-111064903	3.161	7.3282	0.3626	88.5	89.5
			2015LC	84	AX-109114619	AX-109516184	8.8194	19.6565	0.5229	83.5	84.5
			2015SJZ	89	AX-108807742	AX-111064903	3.1167	3.4486	0.3766	88.5	89.5
			2016LC	89	AX-108807742	AX-111064903	13.3639	12.9168	0.5549	88.5	89.5
		QFss-3D.2	2013LC	121	AX-110834607	AX-110599821	4.894	11.6343	0.6354	116.5	124.5
		QFss-3D.3	2016LC	136	AX-110029523	AX-108726752	3.0394	2.6895	0.2532	134.5	136.5
	5A	QFss-5A.1	2014LC	37	AX-108729324	AX-108973466	3.1528	7.1749	-0.3595	35.5	37.5
		QFss-5A.2	2014LC	243	KASP-0562	B1	2.7392	6.2806	0.336	242.5	243.5
	5D	QFss-5D	2016LC	136	AX-109270607	AX-109195695	3.7206	3.1702	0.276	133.5	137.5
	6A	QFss-6A	2015LC	60	AX-108739437	AX-108835689	3.5743	7.4783	-0.3239	59.5	60.5
			2016LC	60	AX-108739437	AX-108835689	6.8904	6.129	-0.384	59.5	60.5
	6B	QFss-6B.1	2016LC	74	AX-109503890	AX-109375461	13.7639	14.3077	-0.5843	73.5	74.5
		QFss-6B.2	2016LC	89	AX-109383022	AX-111509068	10.0047	9.5902	0.4784	88.5	89.5
	7B	QFss-7B.1	2015SJZ	51	AX-108726751	AX-110499024	5.5769	6.4033	0.5128	50.5	51.5
		QFss-7B.2	2016LC	57	AX-109296223	AX-109319737	5.5699	4.9291	-0.3428	56.5	57.5
			2015SJZ	60	AX-108934007	AX-108786710	9.9523	12.3327	-0.7122	59.5	60.5
The abbreviations of traits can refer to Table 1.
The additive effects of the QTLs. Positive effect, increased effect contributed by PB3228; negative effect was contributed by G8901.
PVE, Phenotypic variations explained by the QTLs.
