# Supplementary material for: Unraveling the genetic basis of grain number-related traits in a wheat-Agropyron cristatum introgressed line through high-resolution linkage mapping
Source: BMC Plant Biol. 2023 Nov 15;23:563. doi: 10.1186/s12870-023-04547-7 (PMC10647127; doi:10.1186/s12870-023-04547-7)
Supplement: Supplementary file 4 — Additional file 4: Table S4. The correlation coefficients between GNS|GNSL, GNS|TSS, GNS|FSS (conditional traits) and GNSL, TSS, FSS (unconditional traits). [file 12870_2023_4547_MOESM4_ESM.xlsx]

## Sheet: Sheet1
Table S4 The correlation coefficients between GNS|GNSL, GNS|TSS, GNS|FSS (conditional traits) and GNSL, TSS, FSS (unconditional traits)
Traits	GNS	GNSL	TSS	FSS	GNS|TSS	GNS|FSS
GNSL	0.774**
TSS	0.392**	0.223**
FSS	0.626**	0.355**	0.886**
GNS|TSS	0.897**	0.761**	0	0.302**
GNS|FSS	0.749**	0.728**	-0.197**	0	0.932**
GNS|GNSL	0.597**	0	0.415**	0.607**	0.492**	0.298**
