# Supplementary material for: Unraveling the genetic basis of grain number-related traits in a wheat-Agropyron cristatum introgressed line through high-resolution linkage mapping
Source: BMC Plant Biol. 2023 Nov 15;23:563. doi: 10.1186/s12870-023-04547-7 (PMC10647127; doi:10.1186/s12870-023-04547-7)
Supplement: Supplementary file 5 — Additional file 5: Table S5. Unconditional and conditional QTLs for GNS and their co-located QTLs for GNS-component traits. [file 12870_2023_4547_MOESM5_ESM.xls]

## Sheet: Table S5
Table S5 Unconditional and conditional QTLs for GNS and their co-located QTLs for GNS-component traits
Chromosome	Interval	QTLs	Environments	Unconditional and conditional QTLs for GNS																Unconditional QTLs for GNS component traits
				GNS				GNS|GNSL				GNS|TSS				GNS|FSS				GNSL				TSS				FSS
				LOD	PVE	Add		LOD	PVE	Add		LOD	PVE	Add		LOD	PVE	Add		LOD	PVE	Add		LOD	PVE	Add		LOD	PVE	Add
1A	0-7.5	QGns-1A.1	2012LC	2.9804	6.2691	4.3698
			2015LC	3.2931	2.6206	2.8902										4.4766	6.0746	2.9753		4.6169	6.4841	0.1734
			2015SJZ	6.6531	14.5792	7.2622						6.3842	15.9057	6.7267		5.8797	11.1756	6.2712
	204.5-208.5	QGns-1A.2	2015LC	5.0557	4.01	-2.3688
1D	135.5-138.5	QGns-1D.1	2016LC	2.862	2.3309	1.4829
	176.5-183.5	QGns-1D.2	2015LC	3.3094	2.6545	-1.9288
	202.5-205.5	QGns-1D.3	2016LC	3.2359	2.5767	-1.5592
2A	78.5-84.5	QGns-2A	2014LC																					3.6317	6.3639	-0.3483
			2015LC	3.1496	0.5056	-2.3462
2D	5.5-8.5	QGns-2D	2016LC					3.2874	0.6511	1.1919																		6.1759	5.5111	0.3622
3B	0-11.5	QGns-3B.1	2013LC									3.0152	8.2688	-2.8133		3.2909	8.2851	-2.6141
			2015LC	4.4971	3.4843	-2.2115						5.6658	7.5308	-2.6143
			2016LC													3.2306	5.7597	-1.4424		4.0821	8.5357	-0.1127
	49.5-50.5	QGns-3B.2	2015LC					4.5956	10.2428	-1.7095														3.7277	5.9833	-0.2935
	176.5-183.5	QGns-3B.3	2012LC	4.6448	10.2963	4.1552
3D	80.5-89.5	QGns-3D.1	2013LC																					8.7816	14.9175	0.6945
			2014LC																					6.0585	10.3522	0.4443		3.161	7.3282	0.3626
			2015LC	3.6826	2.8825	2.0097																		11.3458	19.0547	0.5237		8.8194	19.6565	0.5229
			2015SJZ																					6.93	10.6663	0.4721		3.1167	3.4486	0.3766
			2016LC																					15.7033	21.477	0.6487		13.3639	12.9168	0.5549
	111.5-136.5	QGns-3D.2	2013LC	2.849	5.8178	2.9305																						4.894	11.6343	0.6354
			2015LC																	3.1225	4.3204	0.0963
			2016LC																	5.49	11.4874	0.1315						3.0394	2.6895	0.2532
	229.5-232	QGns-3D.3	2016LC					41.0108	13.8445	5.4412
4A	81.5-83.5	QGns-4A.1	2014LC	2.9784	4.8449	-2.6744
	151.5-162.5	QGns-4A.2	2011LC	4.541	11.2501	4.369
			2012LC	4.4196	9.5837	4.0455
			2013LC	5.9025	13.1209	4.391																		4.2666	6.8801	0.4752
			2014LC	5.9325	9.9973	3.8216
			2015LC	12.1245	10.3796	3.8306						6.3046	8.5035	2.8032		4.6386	6.0417	1.975		5.3841	7.6554	0.1288
			2015SJZ	5.6318	12.2742	4.2175						2.9458	7.0273	2.8764		2.8839	5.2948	2.7766						4.4996	6.8766	0.3801
			2016LC	12.2986	10.8368	3.2144		5.4645	1.0795	1.5257		7.7454	4.2753	2.4816		4.7227	8.7728	1.7956		2.695	5.5737	0.0912
	185.5-188.5	QGns-4A.3	2013LC	3.4423	7.1641	-3.2398
4B	65.5-78.5	QGns-4B	2015LC									3.7965	4.9679	-2.1625						2.5092	3.5558	-0.0889
			2015SJZ	2.7811	5.2584	-2.972
5A	33.5-37.5	QGns-5A.1	GNS14	4.4251	7.1902	-3.2239																						3.1528	7.1749	-0.3595
			GNS15S	3.582	7.7505	-3.3288
	94.5-106.5	QGns-5A.2	2015LC					2.9974	6.6491	-1.3987						4.2284	5.6229	1.9209		5.442	7.8771	0.1317
			2016LC	4.215	3.3318	1.7787						2.9937	1.5122	1.4771
	200.5-201.5	QGns-5A.3	2015LC	3.4364	2.6653	1.9384
5B	35.5-46.5	QGns-5B	2015LC									5.0136	6.6161	2.4491		4.8218	6.3429	2.0134		4.318	6.0391	0.1137
			2016LC	7.4768	6.2237	2.4237						5.3464	2.8057	2.0061
6A	58.5-60.5		2013LC																					2.878	4.7478	-0.393
			2015LC																					3.3701	5.1504	-0.2734		3.5743	7.4783	-0.3239
			2016LC																					7.6062	9.3082	-0.429		6.8904	6.129	-0.384
6A	111.5-113.5	QGns-6A	2015LC													3.1169	4.0156	1.6043
6B	42.5-44.5	QGns-6B.1	2016LC									4.0792	2.1417	-1.7526
	73.5-75.5	QGns-6B.2	2016LC	13.4595	12.5891	-3.4509																		4.0562	4.7227	-0.3043		13.7639	14.3077	-0.5843
	87.5-89.5	QGns-6B.3	2016LC	8.7098	7.3224	2.6341																						10.0047	9.5902	0.4784
7A	100.5-101.5	QGns-7A.1	2014LC									2.5739	6.777	2.4711
			2016LC	5.5794	4.5774	2.0813						38.0419	32.9731	6.8815
	111.5-112.5	QGns-7A.2	2016LC													2.9828	5.2493	1.3851
7B	13.5-15.5	QGns-7B.1	2015SJZ																					4.2354	6.6423	0.3756
			2016LC	3.7579	2.9721	1.6928
	25.5-32.5	QGns-7B.2	2013LC	3.0219	5.897	3.1982
			2015LC									9.6348	14.371	3.6179		11.4003	16.8671	3.2913		6.6835	10.3185	0.149
			2016LC	11.0634	9.7051	3.6846						3.7778	2.0297	1.7105		5.7829	11.1525	2.0099
	47.5-51.5	QGns-7B.3	2013LC									2.5563	7.0717	2.6015
			2015SJZ																									5.5769	6.4033	0.5128
	65.5-89.5	QGns-7B.4	2015SJZ													2.9247	10.5325	3.8945
	95.5-99.5	QGns-7B.5	2015SJZ																					4.2363	6.3362	-0.3657
			2016LC									2.8517	1.4233	1.4503
	109.5-112.5	QGns-7B.6	2015LC													3.7595	4.9159	1.7736
7D	90.5-93.5	QGns-7D.1	2015LC	5.2956	4.2439	-2.4374
	103.5-109.5	QGns-7D.2	2011LC	4.7001	12.2685	4.6191
			2015LC	14.8218	13.5347	4.4235		4.6212	10.2651	1.729		4.2615	5.6234	2.2885
	114.5-116.5	QGns-7D.3	2016LC	5.2545	4.3389	2.0472
	157.5-158.5	QGns-7D.4	2015LC									3.1316	4.2941	1.9769
	176.5-178.5	QGns-7D.5	2016LC													2.669	4.6713	1.3022
	200.5-205.5	QGns-7D.6	2015LC													3.5401	4.6316	1.7404
