# Supplementary material for: Unraveling the genetic basis of grain number-related traits in a wheat-Agropyron cristatum introgressed line through high-resolution linkage mapping
Source: BMC Plant Biol. 2023 Nov 15;23:563. doi: 10.1186/s12870-023-04547-7 (PMC10647127; doi:10.1186/s12870-023-04547-7)
Supplement: Supplementary file 6 — Additional file 6: Table S6. Phenotypic performance of different haplotypes in PG-RIL population based on the KASP markers for QGns-4A.2 and QGns-1A.1. [file 12870_2023_4547_MOESM6_ESM.xls]

## Sheet: Table S6
Table S6 Phenotypic performance of different haplotypes in PG-RIL population based on the KASP markers for QGns-4A.2 and QGns-1A.1
Traits	Environments	AX-108966946_QGns-4A.2							AX-109857541_QGns-4A.2							AX-109901702_QGns-1A.1							AX-109466381_QGns-1A.1
		PB3228 allele n=98			G8901 allele n=79		P value		PB3228 allele n=96			G8901 allele n=74		P value		PB3228 allele n=19			G8901 allele n=149		P value		PB3228 allele n=23			G8901 allele n=142		P value
		Mean	SE		Mean	SE			Mean	SE		Mean	SE			Mean	SE		Mean	SE			Mean	SE		Mean	SE
GNS	2011LC	72.9694	1.34931		65.1772	1.46547	0.000136411		72.9271	1.37978		65.1622	1.52761	0.000235784		69.0526	3.03052		69.3826	1.14667	0.922576		69.7391	2.51809		69.2676	1.19064	0.880409
	2012LC	86.2007	1.34101		78.3291	1.33994	6.21501e-05		86.4062	1.33669		77.9459	1.35401	2.08661e-05		87.8421	3.8238		81.8389	1.01976	0.0592011		85.3478	3.35372		81.9789	1.0381	0.248213
	2013LC	71.9841	1.26589		65.0675	1.13684	0.000103522		71.7465	1.26036		65.0811	1.21784	0.00026806		72.4737	4.1632		67.9911	0.877583	0.119178		70.6812	3.6482		68.1373	0.897301	0.340601
	2014LC	76.54	1.05781		70.2658	1.16226	9.83526e-05		76.2969	1.08093		70.5405	1.18087	0.000455488		77.5877	3.15313		72.8647	0.839027	0.0711941		74.0797	2.84549		73.3462	0.852148	0.760615
	2015LC	84.1109	1.00221		78.0418	1.16987	0.000108983		84.1182	1.00471		77.8869	1.16152	7.35587e-05		84.3158	2.91145		81.0169	0.832751	0.197596		85.5942	2.89176		80.6106	0.808271	0.0329113
	2015SJZ	76.207	1.34202		67.4737	1.15914	4.80296e-06		76.3467	1.36841		67.3762	1.7184	4.08248e-06		85.4684	4.48724		70.4998	1.2699	7.91376e-07		84.2833	5.40903		70.5212	1.21214	1.4599e-06
	2016LC	76.2251	0.790847		70.4439	0.879458	2.30113e-06		75.9771	0.806385		70.8313	0.922462	4.2824e-05		74.5947	2.42184		73.4609	0.661847	0.579506		73.75	2.08345		73.6093	0.672537	0.940017
GNSL	2015LC	5.15408	0.0456887		4.91139	0.0507966	0.000492233		5.15208	0.0450871		4.90541	0.0512304	0.000398896		5.78947	0.163638		5.36107	0.0479085	0.00385895		5.22609	0.117486		5.0169	0.0369928	0.0443591
	2016LC	4.78367	0.0411208		4.59864	0.0408488	0.00190029		4.77552	0.0410191		4.6222	0.0430321	0.0116158		4.69474	0.0828843		4.70331	0.0332515	0.930239		4.61739	0.0842667		4.71896	0.0334425	0.259381
TSS	2013LC	22.534	0.143408		21.7215	0.217639	0.00152847		22.5208	0.145833		21.6892	0.228419	0.00167304		21.8947	0.512389		22.1611	0.132668	0.520238		21.6087	0.45222		22.1549	0.133454	0.14995
	2014LC	22.9558	0.123825		22.4768	0.15389	0.0151171		22.9635	0.12571		22.4955	0.158051	0.0200616		23.0351	0.256044		22.7036	0.106153	0.288312		22.7754	0.230904		22.6714	0.110894	0.721252
	2015LC	23.3779	0.114258		22.9958	0.145617	0.037655		23.3854	0.116989		23.0153	0.150387	0.0501191		23.2947	0.229094		23.1691	0.097828	0.661222		23.1623	0.249684		23.1709	0.09869	0.97423
	2015SJZ	21.357	0.140289		20.691	0.149893	0.00171259		21.4106	0.137721		20.7028	0.421461	0.000886089		21.2518	0.347417		21.0453	0.299722	0.533705		20.8045	0.939506		21.0549	0.278933	0.419175
	2016LC	23.5769	0.131428		23.2731	0.160966	0.141464		23.5545	0.134972		23.3239	0.16759	0.28009		23.5132	0.279929		23.4279	0.110623	0.79376		23.4065	0.270563		23.4037	0.115126	0.992585
FSS	2013LC	21.7415	0.167246		20.8608	0.208341	0.00103607		21.7188	0.166691		20.8108	0.219112	0.000966122		21.2105	0.498999		21.2953	0.139479	0.843492		21	0.474654		21.2817	0.139339	0.476487
	2014LC	22.2262	0.13909		21.6582	0.146112	0.00572232		22.2187	0.144492		21.6982	0.149618	0.0144356		22.3684	0.302572		21.9105	0.11068	0.164914		21.9855	0.29225		21.9014	0.113114	0.782839
	2015LC	22.832	0.120887		22.3789	0.139501	0.0147119		22.8208	0.125008		22.4162	0.143771	0.0349258		22.6842	0.280482		22.6045	0.0974568	0.784185		22.6058	0.296545		22.5995	0.0978112	0.981545
	2015SJZ	21.1354	0.153548		20.4785	0.146189	0.0030652		21.1863	0.152386		20.4854	0.416054	0.00171657		21.2018	0.348481		20.7989	0.298914	0.247501		20.7462	0.935683		20.8065	0.27913	0.853363
	2016LC	22.6641	0.125941		22.1203	0.151036	0.00590329		22.6102	0.130761		22.2163	0.160016	0.0560266		22.4158	0.319197		22.4234	0.106062	0.980871		22.3522	0.295277		22.4081	0.110532	0.851804
