# Supplementary material for: Unraveling the genetic basis of grain number-related traits in a wheat-Agropyron cristatum introgressed line through high-resolution linkage mapping
Source: BMC Plant Biol. 2023 Nov 15;23:563. doi: 10.1186/s12870-023-04547-7 (PMC10647127; doi:10.1186/s12870-023-04547-7)
Supplement: Supplementary file 7 — Additional file 7: Table S7. Phenotypic performance of different haplotypes in the diversity panel based on the KASP markers for QGns-4A.2 and QGns-1A.1. [file 12870_2023_4547_MOESM7_ESM.xls]

## Sheet: Table_S7
Table S7 Phenotypic performance of different haplotypes in the diversity panel based on the KASP markers for QGns-4A.2 and QGns-1A.1
		AX-108966946_QGns-4A.2							AX-109857541_QGns-4A.2							AX-109901702_QGns-1A.1							AX-109466381_QGns-1A.1
		PB3228 allele n=73			G8901 allele n=49		P value		PB3228 allele n=49			G8901 allele n=76		P value		PB3228 allele n=81			G8901 allele n=46		P value		PB3228 allele n=107			G8901 allele n=28		P value
		Mean	SD		Mean	SD			Mean	SD		Mean	SD			Mean	SD		Mean	SD			Mean	SD		Mean	SD
GNS	2012LC	56.3699	6.9399		54.9028	7.25619	0.26615		57.4762	7.85134		54.68	8.84366	0.030146		57.2625	9.26912		53.9638	6.26896	0.00788846		56.6761	8.84909		53.6071	5.57704	0.0333923
	2013LC	52.0912	6.10251		49.7163	5.34535	0.0288063		53.1209	6.58738		49.7356	5.06724	0.00155424		52.3301	5.79089		49.3819	5.37304	0.00543456		51.9414	5.944		48.7193	4.61317	0.00869228
	2014LC	52.1315	7.2833		50.8922	5.52882	0.314031		52.467	7.88236		50.8781	5.61485	0.190818		52.2798	6.66598		51.3717	6.09931	0.448386		51.9978	6.96596		51.3786	4.62322	0.657184
	2015LC	62.0463	10.3493		60.5697	7.18015	0.388054		62.0604	13.9582		60.4213	7.12679	0.312832		62.345	11.2628		61.083	8.53704	0.439461		61.9006	11.0653		60.9923	7.25252	0.634154
TSS	2012LC	19.105	1.33666		18.6736	1.3795	0.0889617		19.1701	1.50481		18.7156	2.49395	0.0736975		19.1792	2.58188		18.529	0.959877	0.00811139		19.0126	2.31048		18.5476	0.952425	0.101385
	2013LC	19.5661	1.26059		19.3384	1.41341	0.353632		19.5503	1.35966		19.2974	1.30384	0.299741		19.6662	1.33787		19.0582	1.00727	0.00837099		19.5373	1.32736		19.1012	1.03015	0.108823
	2014LC	20.3119	1.63748		20.0456	1.50242	0.36474		20.4204	1.64567		19.8116	1.49288	0.0345055		20.3344	1.62283		19.6862	1.28783	0.0217588		20.2528	1.56701		19.6452	1.35054	0.0628251
	2015LC	21.1778	3.60025		21.8207	9.73025	0.609371		20.7802	3.33068		21.6601	8.45748	0.47754		21.9435	8.51351		20.3239	1.2767	0.186996		21.6071	7.44274		20.253	1.36954	0.323555
FSS	2012LC	18.7397	1.2889		18.2431	1.44847	0.0507312		18.8027	1.45602		18.2844	2.45211	0.0388919		18.7917	2.53576		18.087	1.00967	0.00420891		18.6541	2.27657		18.0357	0.961563	0.0290729
	2013LC	18.5548	1.19217		18.1578	1.3909	0.0945138		18.544	1.30828		18.1943	1.25923	0.137985		18.6259	1.29415		17.9339	0.981773	0.00206318		18.5061	1.29705		17.9482	0.932289	0.0347171
	2014LC	18.8098	1.59878		18.4007	1.50834	0.159022		18.9017	1.66628		18.2579	1.4805	0.0256513		18.8193	1.60557		18.1558	1.29652	0.0181793		18.7128	1.55984		18.181	1.34078	0.1012
	2015LC	20.2331	3.7912		20.9469	9.83386	0.577357		19.8222	3.47212		20.8469	8.53209	0.415826		20.9979	8.63003		19.4232	1.84046	0.210771		20.7234	7.53493		19.5244	1.55938	0.390315
