# Supplementary material for: Unraveling the genetic basis of grain number-related traits in a wheat-Agropyron cristatum introgressed line through high-resolution linkage mapping
Source: BMC Plant Biol. 2023 Nov 15;23:563. doi: 10.1186/s12870-023-04547-7 (PMC10647127; doi:10.1186/s12870-023-04547-7)
Supplement: Supplementary file 8 — Additional file 8: Table S8. High-confidence annotated genes located in the confidence interval of QGns-4A.2. [file 12870_2023_4547_MOESM8_ESM.xls]

## Sheet: Sheet1
Table S8 High-confidence annotated genes located in the confidence interval of QGns-4A.2
GeneID	Pfam-IDs-(Description)	Interpro-IDs-(Description)	NR	Swissprot	AtID	At
TraesCS4A02G406000	--	--	VAH97980.1 unnamed protein product [Triticum turgidum subsp. durum]	--	--	--
TraesCS4A02G406100	PF00107: Zinc-binding dehydrogenase; PF08240: Alcohol dehydrogenase GroES-like domain	IPR013149: Alcohol dehydrogenase, C-terminal; IPR002328: Alcohol dehydrogenase, zinc-type, conserved site; IPR013154: Alcohol dehydrogenase, N-terminal; IPR011032: GroES-like superfamily; IPR036291: NAD(P)-binding domain superfamily	VAH97976.1 unnamed protein product [Triticum turgidum subsp. durum]	sp|Q9FH04|ADHL7_ARATH Alcohol dehydrogenase-like 7 OS=Arabidopsis thaliana OX=3702 GN=At5g42250 PE=2 SV=1	AT5G42250.1
TraesCS4A02G406200	PF00107: Zinc-binding dehydrogenase; PF08240: Alcohol dehydrogenase GroES-like domain	IPR013149: Alcohol dehydrogenase, C-terminal; IPR002328: Alcohol dehydrogenase, zinc-type, conserved site; IPR013154: Alcohol dehydrogenase, N-terminal; IPR011032: GroES-like superfamily; IPR036291: NAD(P)-binding domain superfamily	VAH97971.1 unnamed protein product [Triticum turgidum subsp. durum]	sp|Q9SK87|ADHL2_ARATH Alcohol dehydrogenase-like 2 OS=Arabidopsis thaliana OX=3702 GN=At1g22440 PE=2 SV=1	AT1G22440.1
TraesCS4A02G406300	PF01040: UbiA prenyltransferase family	IPR011937: 2-carboxy-1,4-naphthoquinone phytyltransferase; IPR000537: UbiA prenyltransferase family	VAH97969.1 unnamed protein product [Triticum turgidum subsp. durum]	sp|Q0WUA3|MENA_ARATH 2-carboxy-1,4-naphthoquinone phytyltransferase, chloroplastic OS=Arabidopsis thaliana OX=3702 GN=ABC4 PE=1 SV=2	AT1G60600.2	Encodes a protein similar to 1,4-dihydroxy-2-naphthoic acid phytyltransferase involved in phylloquinone and plastoquinone biosynthesis. Mutants are pale green and heterotrophic with defects in photosynthetic electron transport.
TraesCS4A02G406400	PF14580: Leucine-rich repeat	IPR032675: Leucine-rich repeat domain superfamily; IPR001611: Leucine-rich repeat; IPR003591: Leucine-rich repeat, typical subtype	VAH97967.1 unnamed protein product [Triticum turgidum subsp. durum]	sp|P0DQD2|INLB_LISMO Internalin B OS=Listeria monocytogenes serovar 1/2a (strain ATCC BAA-679 / EGD-e) OX=169963 GN=inlB PE=1 SV=1	AT1G78230.1
TraesCS4A02G406500	PF05890: Eukaryotic rRNA processing protein EBP2	IPR008610: Eukaryotic rRNA processing	VAH97966.1 unnamed protein product [Triticum turgidum subsp. durum]	sp|Q9LUJ5|EBP2_ARATH Probable rRNA-processing protein EBP2 homolog OS=Arabidopsis thaliana OX=3702 GN=EBP2 PE=1 SV=1	AT3G22660.1
TraesCS4A02G406600	PF00443: Ubiquitin carboxyl-terminal hydrolase	IPR028889: Ubiquitin specific protease domain; IPR038765: Papain-like cysteine peptidase superfamily; IPR001394: Peptidase C19, ubiquitin carboxyl-terminal hydrolase; IPR018200: Ubiquitin specific protease, conserved site	EMS59506.1 Ubiquitin carboxyl-terminal hydrolase 3 [Triticum urartu]	sp|O24454|UBP3_ARATH Ubiquitin carboxyl-terminal hydrolase 3 OS=Arabidopsis thaliana OX=3702 GN=UBP3 PE=1 SV=1	AT4G39910.1	Encodes a nuclear ubiquitin-specific protease.
TraesCS4A02G406700	PF16712: Coiled-coil regions of plant-specific actin-binding protein	IPR032009: Stomatal closure-related actin-binding protein, coiled-coil domain; IPR039640: Stomatal closure-related actin-binding protein	VAH97964.1 unnamed protein product [Triticum turgidum subsp. durum]	sp|O48791|SCAB1_ARATH Stomatal closure-related actin-binding protein 1 OS=Arabidopsis thaliana OX=3702 GN=SCAB1 PE=1 SV=1	AT2G26770.1
TraesCS4A02G406800	--	--	VAH97961.1 unnamed protein product [Triticum turgidum subsp. durum]	--	--	--
TraesCS4A02G406900	PF15982: N-terminal cysteine-rich region of Transmembrane protein 135	IPR026749: Transmembrane protein 135; IPR031926: Transmembrane protein 135, N-terminal domain	VAH97960.1 unnamed protein product [Triticum turgidum subsp. durum]	--	AT1G34630.1
TraesCS4A02G407000	--	--	VAH97959.1 unnamed protein product [Triticum turgidum subsp. durum]	--	--	--
TraesCS4A02G407100	PF00612: IQ calmodulin-binding motif; PF01833: IPT/TIG domain; PF03859: CG-1 domain	IPR036770: Ankyrin repeat-containing domain superfamily; IPR027417: P-loop containing nucleoside triphosphate hydrolase; IPR013783: Immunoglobulin-like fold; IPR005559: CG-1 DNA-binding domain; IPR000048: IQ motif, EF-hand binding site; IPR014756: Immunoglobulin E-set; IPR002909: IPT domain; IPR020683: Ankyrin repeat-containing domain; IPR002110: Ankyrin repeat	VAH97955.1 unnamed protein product [Triticum turgidum subsp. durum]	sp|Q6NPP4|CMTA2_ARATH Calmodulin-binding transcription activator 2 OS=Arabidopsis thaliana OX=3702 GN=CAMTA2 PE=1 SV=1	AT5G64220.1
TraesCS4A02G407200	PF00153: Mitochondrial carrier protein	IPR023395: Mitochondrial carrier domain superfamily; IPR018108: Mitochondrial substrate/solute carrier; IPR002067: Mitochondrial carrier protein	VAH97947.1 unnamed protein product [Triticum turgidum subsp. durum]	sp|Q9LV81|BRTL3_ARATH Probable mitochondrial adenine nucleotide transporter BTL3 OS=Arabidopsis thaliana OX=3702 GN=At5g64970 PE=2 SV=1	AT5G64970.1
TraesCS4A02G407300	-	IPR001202: WW domain; IPR036020: WW domain superfamily	VAH97944.1 unnamed protein product [Triticum turgidum subsp. durum]	--	--	--
TraesCS4A02G407400	--	--	VAH13081.1 unnamed protein product [Triticum turgidum subsp. durum]	--	--	--
TraesCS4A02G407500	PF00071: Ras family	IPR001806: Small GTPase; IPR027417: P-loop containing nucleoside triphosphate hydrolase; IPR005225: Small GTP-binding protein domain	VAH97941.1 unnamed protein product [Triticum turgidum subsp. durum]	sp|O80501|RAH1B_ARATH Ras-related protein RABH1b OS=Arabidopsis thaliana OX=3702 GN=RABH1B PE=1 SV=1	AT2G44610.1	Encodes a GTP-binding protein with similarity to yeast YPT6 . RAB6 can complement the yeast YTP mutant.
TraesCS4A02G407600	PF00153: Mitochondrial carrier protein	IPR023395: Mitochondrial carrier domain superfamily; IPR018108: Mitochondrial substrate/solute carrier	VAH97937.1 unnamed protein product [Triticum turgidum subsp. durum]	sp|Q84UC7|BAC1_ARATH Mitochondrial arginine transporter BAC1 OS=Arabidopsis thaliana OX=3702 GN=BAC1 PE=1 SV=1	AT2G33820.1	encodes a mitochondrial ornithine transporter which exports ornithine from the mitochondrion to the cytosol
TraesCS4A02G407700	--	--	VAH97936.1 unnamed protein product [Triticum turgidum subsp. durum]	--	AT5G21130.1
TraesCS4A02G407800	PF00806: Pumilio-family RNA binding repeat	IPR001313: Pumilio RNA-binding repeat; IPR033712: Pumilio, RNA binding domain; IPR011989: Armadillo-like helical; IPR016024: Armadillo-type fold; IPR033133: Pumilio homology domain	VAH97935.1 unnamed protein product [Triticum turgidum subsp. durum]	sp|Q9C9R6|PUM7_ARATH Putative pumilio homolog 7, chloroplastic OS=Arabidopsis thaliana OX=3702 GN=APUM7 PE=3 SV=2	AT1G78160.1	Encodes a member of the Arabidopsis Pumilio (APUM) proteins containing PUF domain (eight repeats of approximately 36 amino acids each). PUF proteins regulate both mRNA stability and translation through sequence-specific binding to the 3' UTR of target mRNA transcripts.
TraesCS4A02G407900	PF00082: Subtilase family; PF17766: Fibronectin type-III domain; PF05922: Peptidase inhibitor I9; PF02225: PA domain	IPR041469: Subtilisin-like protease, fibronectin type-III domain; IPR034197: Cucumisin-like catalytic domain; IPR023828: Peptidase S8, subtilisin, Ser-active site; IPR037045: Peptidase S8 propeptide/proteinase inhibitor I9 superfamily; IPR036852: Peptidase S8/S53 domain superfamily; IPR015500: Peptidase S8, subtilisin-related; IPR000209: Peptidase S8/S53 domain; IPR003137: PA domain; IPR010259: P…	XP_020173805.1 subtilisin-like protease SBT1.2 [Aegilops tauschii subsp. tauschii]	sp|O64495|SBT12_ARATH Subtilisin-like protease SBT1.2 OS=Arabidopsis thaliana OX=3702 GN=SBT1.2 PE=2 SV=1	AT1G04110.1	Initially identified as a mutation affecting stomatal development and distribution. Encodes a protein similar to serine proteases.
TraesCS4A02G408000	PF01406: tRNA synthetases class I (C) catalytic domain	IPR009080: Aminoacyl-tRNA synthetase, class Ia, anticodon-binding; IPR024909: Cysteinyl-tRNA synthetase/mycothiol ligase; IPR032678: tRNA synthetases class I, catalytic domain; IPR014729: Rossmann-like alpha/beta/alpha sandwich fold; IPR015803: Cysteine-tRNA ligase	VAH97932.1 unnamed protein product [Triticum turgidum subsp. durum]	sp|A0A1D6LAG9|CPS1_MAIZE Cysteine--tRNA ligase CPS1, chloroplastic/mitochondrial OS=Zea mays OX=4577 GN=CPS1 PE=2 SV=1	AT2G31170.1
TraesCS4A02G408100	PF03016: Exostosin family	IPR040911: Exostosin, GT47 domain; IPR004263: Exostosin-like	XP_020181341.1 xyloglucan galactosyltransferase KATAMARI1 homolog [Aegilops tauschii subsp. tauschii]	sp|Q8H038|KATAM_ORYSJ Xyloglucan galactosyltransferase KATAMARI1 homolog OS=Oryza sativa subsp. japonica OX=39947 GN=Os03g0144800 PE=2 SV=1	AT2G20370.1	Encodes a xyloglucan galactosyltransferase located in the membrane of Golgi stacks that is involved in the biosynthesis of fucose. It is also involved in endomembrane organization. It is suggested that it is a dual-function protein that is responsible for actin organization and the synthesis of cell wall materials.
TraesCS4A02G408200	PF03016: Exostosin family	IPR040911: Exostosin, GT47 domain; IPR004263: Exostosin-like	VAH97897.1 unnamed protein product [Triticum turgidum subsp. durum]	sp|Q8H038|KATAM_ORYSJ Xyloglucan galactosyltransferase KATAMARI1 homolog OS=Oryza sativa subsp. japonica OX=39947 GN=Os03g0144800 PE=2 SV=1	AT2G20370.1	Encodes a xyloglucan galactosyltransferase located in the membrane of Golgi stacks that is involved in the biosynthesis of fucose. It is also involved in endomembrane organization. It is suggested that it is a dual-function protein that is responsible for actin organization and the synthesis of cell wall materials.
TraesCS4A02G408300	PF03016: Exostosin family	IPR040911: Exostosin, GT47 domain; IPR004263: Exostosin-like	XP_020181324.1 xyloglucan galactosyltransferase KATAMARI1 homolog [Aegilops tauschii subsp. tauschii]	sp|Q8H038|KATAM_ORYSJ Xyloglucan galactosyltransferase KATAMARI1 homolog OS=Oryza sativa subsp. japonica OX=39947 GN=Os03g0144800 PE=2 SV=1	AT2G20370.1	Encodes a xyloglucan galactosyltransferase located in the membrane of Golgi stacks that is involved in the biosynthesis of fucose. It is also involved in endomembrane organization. It is suggested that it is a dual-function protein that is responsible for actin organization and the synthesis of cell wall materials.
TraesCS4A02G408400	-	IPR039274: Flowering-promoting factor 1	VAH97898.1 unnamed protein product [Triticum turgidum subsp. durum]	sp|A3BNA1|FLP5_ORYSJ Flowering-promoting factor 1-like protein 5 OS=Oryza sativa subsp. japonica OX=39947 GN=Os07g0671000 PE=3 SV=1	AT5G24860.1	encodes a small protein of 12.6 kDa that regulates flowering and is involved in gibberellin signalling pathway. It is expressed in apical meristems immediately after the photoperiodic induction of flowering. Genetic interactions with flowering time and floral organ identity genes suggest that this gene may be involved in modulating the competence to flower. There are two other genes similar to FP…
TraesCS4A02G408500	-	IPR039274: Flowering-promoting factor 1	VAH97900.1 unnamed protein product [Triticum turgidum subsp. durum]	sp|A3BNA1|FLP5_ORYSJ Flowering-promoting factor 1-like protein 5 OS=Oryza sativa subsp. japonica OX=39947 GN=Os07g0671000 PE=3 SV=1	--	--
TraesCS4A02G408600	PF14868: Domain of unknown function (DUF4487)	IPR027902: Protein of unknown function DUF4487	VAH97901.1 unnamed protein product [Triticum turgidum subsp. durum]	--	AT1G04650.1
TraesCS4A02G408700	PF00010: Helix-loop-helix DNA-binding domain	IPR036638: Helix-loop-helix DNA-binding domain superfamily; IPR011598: Myc-type, basic helix-loop-helix (bHLH) domain	VAI09822.1 unnamed protein product [Triticum turgidum subsp. durum]	sp|Q9T072|BH025_ARATH Transcription factor bHLH25 OS=Arabidopsis thaliana OX=3702 GN=BHLH25 PE=2 SV=2	AT4G37850.1
