# Supplementary material for: Unraveling the genetic basis of grain number-related traits in a wheat-Agropyron cristatum introgressed line through high-resolution linkage mapping
Source: BMC Plant Biol. 2023 Nov 15;23:563. doi: 10.1186/s12870-023-04547-7 (PMC10647127; doi:10.1186/s12870-023-04547-7)
Supplement: Supplementary file 9 — Additional file 9: Table S9. High-confidence annotated genes located in the confidence interval of QGns-1A.1. [file 12870_2023_4547_MOESM9_ESM.xls]

## Sheet: Sheet1
Table S9 High-confidence annotated genes located in the confidence interval of QGns-1A.1
GeneID	Pfam-IDs-(Description)	Interpro-IDs-(Description)	NR	Swissprot	AtID	At
TraesCS1A02G009000	PF12796: Ankyrin repeats (3 copies)	IPR036770: Ankyrin repeat-containing domain superfamily; IPR020683: Ankyrin repeat-containing domain; IPR013026: Tetratricopeptide repeat-containing domain; IPR011990: Tetratricopeptide-like helical domain superfamily; IPR019734: Tetratricopeptide repeat; IPR002110: Ankyrin repeat	VAH00333.1 unnamed protein product [Triticum turgidum subsp. durum]	sp|Q9GKW8|AND1A_MACFA Ankyrin repeat and death domain-containing protein 1A (Fragment) OS=Macaca fascicularis OX=9541 GN=ANKDD1A PE=2 SV=3	AT3G04710.1
TraesCS1A02G009100	--	--	VAH00323.1 unnamed protein product [Triticum turgidum subsp. durum]	--	AT4G12340.1
TraesCS1A02G009200	--	--	VAH00323.1 unnamed protein product [Triticum turgidum subsp. durum]	--	AT4G12340.1
TraesCS1A02G009300	PF00931: NB-ARC domain; PF18052: Rx N-terminal domain	IPR041118: Rx, N-terminal; IPR002182: NB-ARC; IPR032675: Leucine-rich repeat domain superfamily; IPR027417: P-loop containing nucleoside triphosphate hydrolase	VAH00306.1 unnamed protein product [Triticum turgidum subsp. durum]	sp|Q7XA39|RGA4_SOLBU Putative disease resistance protein RGA4 OS=Solanum bulbocastanum OX=147425 GN=RGA4 PE=2 SV=1	AT3G14460.1
TraesCS1A02G009320	PF00931: NB-ARC domain; PF18052: Rx N-terminal domain	IPR041118: Rx, N-terminal; IPR002182: NB-ARC; IPR032675: Leucine-rich repeat domain superfamily; IPR027417: P-loop containing nucleoside triphosphate hydrolase	AMT84569.1 powder mildew resistance-like protein [Triticum monococcum]	sp|Q7XA40|RGA3_SOLBU Putative disease resistance protein RGA3 OS=Solanum bulbocastanum OX=147425 GN=RGA3 PE=2 SV=2	AT3G14470.1
TraesCS1A02G009400	PF00931: NB-ARC domain; PF18052: Rx N-terminal domain	IPR041118: Rx, N-terminal; IPR002182: NB-ARC; IPR032675: Leucine-rich repeat domain superfamily; IPR027417: P-loop containing nucleoside triphosphate hydrolase	AAY21626.1 powdery mildew resistance protein PM3A [Triticum aestivum]	sp|Q7XA40|RGA3_SOLBU Putative disease resistance protein RGA3 OS=Solanum bulbocastanum OX=147425 GN=RGA3 PE=2 SV=2	AT3G14470.1
TraesCS1A02G009500	PF08263: Leucine rich repeat N-terminal domain; PF00069: Protein kinase domain; PF13855: Leucine rich repeat	IPR011009: Protein kinase-like domain superfamily; IPR032675: Leucine-rich repeat domain superfamily; IPR000719: Protein kinase domain; IPR008271: Serine/threonine-protein kinase, active site; IPR001611: Leucine-rich repeat; IPR017441: Protein kinase, ATP binding site; IPR003591: Leucine-rich repeat, typical subtype; IPR013210: Leucine-rich repeat-containing N-terminal, plant-type	XP_020152337.1 receptor kinase-like protein Xa21 [Aegilops tauschii subsp. tauschii]	sp|Q2R2D5|XA21_ORYSJ Receptor kinase-like protein Xa21 OS=Oryza sativa subsp. japonica OX=39947 GN=XA21 PE=1 SV=1	AT3G47570.1
TraesCS1A02G009600	PF00931: NB-ARC domain	IPR002182: NB-ARC; IPR032675: Leucine-rich repeat domain superfamily; IPR027417: P-loop containing nucleoside triphosphate hydrolase	AAY21626.1 powdery mildew resistance protein PM3A [Triticum aestivum]	sp|Q7XA40|RGA3_SOLBU Putative disease resistance protein RGA3 OS=Solanum bulbocastanum OX=147425 GN=RGA3 PE=2 SV=2	AT3G14470.1
TraesCS1A02G009700	--	--	VAH12168.1 unnamed protein product [Triticum turgidum subsp. durum]	--	--	--
TraesCS1A02G009900	PF00931: NB-ARC domain; PF18052: Rx N-terminal domain	IPR002182: NB-ARC; IPR032675: Leucine-rich repeat domain superfamily; IPR027417: P-loop containing nucleoside triphosphate hydrolase; IPR038005: Virus X resistance protein-like, coiled-coil domain; IPR041118: Rx, N-terminal; IPR036388: Winged helix-like DNA-binding domain superfamily	ADY39265.1 stripe rust resistance protein YR10 [Triticum aestivum]	sp|Q2QZF1|PIK6_ORYSJ Disease resistance protein PIK6-NP OS=Oryza sativa subsp. japonica OX=39947 GN=PIK6-NP PE=2 SV=1	AT3G46730.1
TraesCS1A02G010000	--	--	EMS53532.1 hypothetical protein TRIUR3_29085 [Triticum urartu]	--	--	--
TraesCS1A02G010100	-	IPR032675: Leucine-rich repeat domain superfamily	ACO35260.1 Pm3-like disease resistance protein [Triticum aestivum]	--	--	--
TraesCS1A02G010200	PF00150: Cellulase (glycosyl hydrolase family 5)	IPR017853: Glycoside hydrolase superfamily; IPR008999: Actin-crosslinking; IPR018087: Glycoside hydrolase, family 5, conserved site; IPR010431: Fascin; IPR001547: Glycoside hydrolase, family 5	VAH12684.1 unnamed protein product [Triticum turgidum subsp. durum]	sp|Q12700|EXG_SCHOC Glucan 1,3-beta-glucosidase OS=Schwanniomyces occidentalis OX=27300 PE=3 SV=1	--	--
TraesCS1A02G010300	--	--	VAH00323.1 unnamed protein product [Triticum turgidum subsp. durum]	--	AT4G12340.1
TraesCS1A02G010400	PF00931: NB-ARC domain; PF18052: Rx N-terminal domain	IPR002182: NB-ARC; IPR032675: Leucine-rich repeat domain superfamily; IPR027417: P-loop containing nucleoside triphosphate hydrolase; IPR001611: Leucine-rich repeat; IPR038005: Virus X resistance protein-like, coiled-coil domain; IPR041118: Rx, N-terminal	VAH00313.1 unnamed protein product [Triticum turgidum subsp. durum]	sp|Q7XA39|RGA4_SOLBU Putative disease resistance protein RGA4 OS=Solanum bulbocastanum OX=147425 GN=RGA4 PE=2 SV=1	AT3G14460.1
TraesCS1A02G010500	PF13632: Glycosyl transferase family group 2	IPR029044: Nucleotide-diphospho-sugar transferases; IPR001173: Glycosyltransferase 2-like	VAH00305.1 unnamed protein product [Triticum turgidum subsp. durum]	sp|Q6UDF0|CSLA1_CYATE Glucomannan 4-beta-mannosyltransferase 1 OS=Cyamopsis tetragonoloba OX=3832 GN=ManS PE=1 SV=1	AT5G03760.1	encodes a beta-mannan synthase that is required for agrobacterium-mediated plant genetic transformation involves a complex interaction between the bacterium and the host plant. 3' UTR is involved in transcriptional regulation and the gene is expressed in the elongation zone of the root.
TraesCS1A02G010600	PF03018: Dirigent-like protein	IPR004265: Dirigent protein; IPR034871: Allene oxide cyclase superfamily	VAH12147.1 unnamed protein product [Triticum turgidum subsp. durum]	--	--	--
TraesCS1A02G010700	PF03587: EMG1/NEP1 methyltransferase	IPR029026: tRNA (guanine-N1-)-methyltransferase, N-terminal; IPR029028: Alpha/beta knot methyltransferases; IPR005304: Ribosomal biogenesis, methyltransferase, EMG1/NEP1	EMS57609.1 hypothetical protein TRIUR3_07305 [Triticum urartu]	sp|Q06287|NEP1_YEAST Ribosomal RNA small subunit methyltransferase NEP1 OS=Saccharomyces cerevisiae (strain ATCC 204508 / S288c) OX=559292 GN=EMG1 PE=1 SV=1	AT3G57000.1
TraesCS1A02G010800	PF03018: Dirigent-like protein; PF01419: Jacalin-like lectin domain	IPR001229: Jacalin-like lectin domain; IPR036404: Jacalin-like lectin domain superfamily; IPR004265: Dirigent protein	EMS35707.1 hypothetical protein TRIUR3_28534 [Triticum urartu]	sp|A2WMH2|GOS9_ORYSI Protein GOS9 OS=Oryza sativa subsp. indica OX=39946 GN=GOS9 PE=2 SV=1	--	--
TraesCS1A02G010900	PF13016: Cys-rich Gliadin N-terminal	IPR001954: Gliadin/LMW glutenin; IPR016140: Bifunctional inhibitor/plant lipid transfer protein/seed storage helical domain; IPR036312: Bifunctional inhibitor/plant lipid transfer protein/seed storage helical domain superfamily	BAB78754.1 low-molecular-weight glutenin subunit group 6 type IV [Triticum aestivum]	sp|P04729|GDB1_WHEAT Gamma-gliadin B-I OS=Triticum aestivum OX=4565 PE=2 SV=1	--	--
TraesCS1A02G010905	--	--	AED99852.1 low-molecular-weight glutenin subunit, partial [Triticum aestivum]	sp|P16315|GLTC_WHEAT Glutenin, low molecular weight subunit PTDUCD1 OS=Triticum aestivum OX=4565 PE=2 SV=1	--	--
TraesCS1A02G011100	PF00203: Ribosomal protein S19	IPR023575: Ribosomal protein S19, superfamily; IPR002222: Ribosomal protein S19/S15	VAH70308.1 unnamed protein product [Triticum turgidum subsp. durum]	sp|P27527|RT19_PETHY Ribosomal protein S19, mitochondrial OS=Petunia hybrida OX=4102 GN=RPS19 PE=2 SV=2	AT5G47320.1	Nuclear encoded mitochondrial ribosome subunit.
TraesCS1A02G011200	PF10494: Serine-threonine protein kinase 19	IPR018865: Serine-threonine protein kinase 19	VAH00295.1 unnamed protein product [Triticum turgidum subsp. durum]	sp|Q54WC0|STK19_DICDI Serine/threonine-protein kinase 19 homolog OS=Dictyostelium discoideum OX=44689 GN=STK19 PE=3 SV=1	AT2G20495.1
TraesCS1A02G011300	PF01419: Jacalin-like lectin domain	IPR001229: Jacalin-like lectin domain; IPR036404: Jacalin-like lectin domain superfamily	VAH00292.1 unnamed protein product [Triticum turgidum subsp. durum]	sp|Q5U9T2|LECH_HORVU Horcolin OS=Hordeum vulgare OX=4513 PE=3 SV=1	--	--
TraesCS1A02G011400	PF07889: Protein of unknown function (DUF1664)	IPR012458: Domain of unknown function DUF1664	VAH00291.1 unnamed protein product [Triticum turgidum subsp. durum]	--	AT1G24265.3
TraesCS1A02G011500	--	--	VAH00290.1 unnamed protein product [Triticum turgidum subsp. durum]	--	AT2G43780.1
TraesCS1A02G011600	--	--	VAH00289.1 unnamed protein product [Triticum turgidum subsp. durum]	--	AT2G43780.1
TraesCS1A02G011700	PF13639: Ring finger domain	IPR013083: Zinc finger, RING/FYVE/PHD-type; IPR001841: Zinc finger, RING-type	VAH00287.1 unnamed protein product [Triticum turgidum subsp. durum]	sp|Q9FG21|ATL71_ARATH Putative RING-H2 finger protein ATL71 OS=Arabidopsis thaliana OX=3702 GN=ATL71 PE=3 SV=1	AT5G06490.1
TraesCS1A02G011800	PF02181: Formin Homology 2 Domain	IPR042201: Formin, FH2 domain superfamily; IPR015425: Formin, FH2 domain	BAJ88773.1 predicted protein [Hordeum vulgare subsp. vulgare]	sp|Q0DLG0|FH14_ORYSJ Formin-like protein 14 OS=Oryza sativa subsp. japonica OX=39947 GN=FH14 PE=2 SV=1	AT3G25500.1	Poly-L-proline-containing (PLP) protein that form part of the signal-transduction cascade that leads to rearrangement of the actin cytoskeleton. AFH1 is a nonprocessive formin that moves from the barbered end to the side of an actin filament after the nucleation event.
TraesCS1A02G011900	PF07714: Protein tyrosine kinase; PF13947: Wall-associated receptor kinase galacturonan-binding	IPR011009: Protein kinase-like domain superfamily; IPR000719: Protein kinase domain; IPR018097: EGF-like calcium-binding, conserved site; IPR000742: EGF-like domain; IPR017441: Protein kinase, ATP binding site; IPR001881: EGF-like calcium-binding domain; IPR025287: Wall-associated receptor kinase, galacturonan-binding domain; IPR001245: Serine-threonine/tyrosine-protein kinase, catalytic domain	VAH00338.1 unnamed protein product [Triticum turgidum subsp. durum]	sp|Q9LMN7|WAK5_ARATH Wall-associated receptor kinase 5 OS=Arabidopsis thaliana OX=3702 GN=WAK5 PE=2 SV=1	AT1G21230.1	encodes a wall-associated kinase
TraesCS1A02G012000	PF07714: Protein tyrosine kinase; PF13947: Wall-associated receptor kinase galacturonan-binding	IPR011009: Protein kinase-like domain superfamily; IPR000719: Protein kinase domain; IPR018097: EGF-like calcium-binding, conserved site; IPR008271: Serine/threonine-protein kinase, active site; IPR000742: EGF-like domain; IPR017441: Protein kinase, ATP binding site; IPR001881: EGF-like calcium-binding domain; IPR025287: Wall-associated receptor kinase, galacturonan-binding domain; IPR001245: Ser…	VAH00342.1 unnamed protein product [Triticum turgidum subsp. durum]	sp|Q9LMP1|WAK2_ARATH Wall-associated receptor kinase 2 OS=Arabidopsis thaliana OX=3702 GN=WAK2 PE=1 SV=1	AT1G16130.1	wall-associated kinase like
TraesCS1A02G012100	PF00069: Protein kinase domain	IPR011009: Protein kinase-like domain superfamily; IPR000719: Protein kinase domain; IPR008271: Serine/threonine-protein kinase, active site	VAH00343.1 unnamed protein product [Triticum turgidum subsp. durum]	sp|Q8VYA3|WAKLJ_ARATH Wall-associated receptor kinase-like 10 OS=Arabidopsis thaliana OX=3702 GN=WAKL10 PE=2 SV=1	AT1G79680.1
TraesCS1A02G012200	-	IPR036537: Adaptor protein Cbl, N-terminal domain superfamily	XP_010237426.1 uncharacterized protein LOC100829235 isoform X1 [Brachypodium distachyon]	--	--	--
TraesCS1A02G012300	--	--	SPT20061.1 unnamed protein product [Triticum aestivum]	--	--	--
TraesCS1A02G012400	PF00646: F-box domain	IPR015915: Kelch-type beta propeller; IPR036047: F-box-like domain superfamily; IPR001810: F-box domain	VAH00344.1 unnamed protein product [Triticum turgidum subsp. durum]	sp|Q8S8C7|FB105_ARATH Putative F-box protein At2g16220 OS=Arabidopsis thaliana OX=3702 GN=At2g16220 PE=4 SV=1	AT5G07610.1
TraesCS1A02G012500	PF10366: Vacuolar sorting protein 39 domain 1; PF10367: Vacuolar sorting protein 39 domain 2	IPR000547: Clathrin, heavy chain/VPS, 7-fold repeat; IPR019452: Vacuolar sorting protein 39/Transforming growth factor beta receptor-associated domain 1; IPR001180: Citron homology (CNH) domain; IPR032914: Vam6/VPS39/TRAP1 family; IPR011990: Tetratricopeptide-like helical domain superfamily; IPR019453: Vacuolar sorting protein 39/Transforming growth factor beta receptor-associated domain 2	VAH00351.1 unnamed protein product [Triticum turgidum subsp. durum]	sp|F4I312|VPS3_ARATH Vacuolar sorting protein 3 OS=Arabidopsis thaliana OX=3702 GN=VPS3 PE=1 SV=2	AT1G22860.1
TraesCS1A02G012600	PF08263: Leucine rich repeat N-terminal domain; PF00560: Leucine Rich Repeat	IPR013210: Leucine-rich repeat-containing N-terminal, plant-type; IPR001611: Leucine-rich repeat; IPR032675: Leucine-rich repeat domain superfamily	VAH00361.1 unnamed protein product [Triticum turgidum subsp. durum]	sp|Q05091|PGIP_PYRCO Polygalacturonase inhibitor OS=Pyrus communis OX=23211 GN=PGIP PE=1 SV=1	AT5G06860.1	Encodes a polygalacturonase inhibiting protein involved in defense response. PGIPs inhibit the function of cell wall pectin degrading enzymes such as those produced by fungal pathogens. PGIP1 is induced by fungal infection.
TraesCS1A02G012700	PF00378: Enoyl-CoA hydratase/isomerase	IPR001753: Enoyl-CoA hydratase/isomerase; IPR029045: ClpP/crotonase-like domain superfamily	EMS66325.1 hypothetical protein TRIUR3_01891 [Triticum urartu]	--	--	--
TraesCS1A02G012800	PF00378: Enoyl-CoA hydratase/isomerase	IPR001753: Enoyl-CoA hydratase/isomerase; IPR029045: ClpP/crotonase-like domain superfamily	VAH00363.1 unnamed protein product [Triticum turgidum subsp. durum]	--	--	--
TraesCS1A02G012900	PF00378: Enoyl-CoA hydratase/isomerase	IPR001753: Enoyl-CoA hydratase/isomerase; IPR029045: ClpP/crotonase-like domain superfamily	EMS66326.1 Fatty acid oxidation complex subunit alpha [Triticum urartu]	sp|O23299|ECI2_ARATH Enoyl-CoA delta isomerase 2, peroxisomal OS=Arabidopsis thaliana OX=3702 GN=ECI2 PE=1 SV=1	AT4G14430.1	Encodes a peroxisomal delta3, delta2-enoyl CoA isomerase, involved in unsaturated fatty acid degradation. This enzyme might also be involved in the conversion of indole-3-butyric acid to indole-3-acetic acid via a beta-oxidation-like pathway.
TraesCS1A02G013000	PF00931: NB-ARC domain; PF18052: Rx N-terminal domain	IPR002182: NB-ARC; IPR032675: Leucine-rich repeat domain superfamily; IPR027417: P-loop containing nucleoside triphosphate hydrolase; IPR038005: Virus X resistance protein-like, coiled-coil domain; IPR041118: Rx, N-terminal	VAH00365.1 unnamed protein product [Triticum turgidum subsp. durum]	sp|P0DO07|PIK2_ORYSJ Disease resistance protein Pik-2 OS=Oryza sativa subsp. japonica OX=39947 GN=PIK-2 PE=3 SV=1	AT1G58410.1
TraesCS1A02G013100	PF00319: SRF-type transcription factor (DNA-binding and dimerisation domain)	IPR002100: Transcription factor, MADS-box; IPR036879: Transcription factor, MADS-box superfamily	VAH00369.1 unnamed protein product [Triticum turgidum subsp. durum]	--	--	--
TraesCS1A02G013200	PF12796: Ankyrin repeats (3 copies); PF13962: Domain of unknown function; PF13857: Ankyrin repeats (many copies)	IPR036770: Ankyrin repeat-containing domain superfamily; IPR020683: Ankyrin repeat-containing domain; IPR002110: Ankyrin repeat; IPR026961: PGG domain	VAH00370.1 unnamed protein product [Triticum turgidum subsp. durum]	sp|Q8LPS2|ACD6_ARATH Protein ACCELERATED CELL DEATH 6 OS=Arabidopsis thaliana OX=3702 GN=ACD6 PE=1 SV=1	AT4G03500.1
